# Supplementary material for: Comparative transcriptomics of elasmobranchs and teleosts highlight important processes in adaptive immunity and regional endothermy
Source: BMC Genomics. 2017 Jan 30;18:87. doi: 10.1186/s12864-016-3411-x (PMC5278576; doi:10.1186/s12864-016-3411-x)
Supplement: Additional file 6: Table S1. — List of GO terms that were significantly enriched in elasmobranchs relative to teleosts. The list includes all terms including multiple GO terms that may be enriched from xenobiotics or annotations of the genes function in other tissues. Within the “Category” column, BP is biological process and CC is cellular component. Table S2. List of GO terms that were significantly enriched in teleosts relative to elasmobranchs. The list includes all terms including multiple GO terms that may be enriched from xenobiotics or annotations of the genes function in other tissues. Within the “Category” column, BP is biological process, CC is cellular component, and MF is Molecular Function. Table S3. List of GO terms that were significantly enriched in endotherms relative to ectotherms. The list includes all terms including multiple GO terms that may be enriched from xenobiotics or annotations of the genes function in other tissues. Within the “Category” column, BP is biological process, CC is cellular component, and MF is Molecular Function. Table S4. List of 259 genes that were present in all four elasmobranchs but not present in any of the three teleost species. The Swiss-Prot ID, suggested protein name, and gene name are listed for each gene. Table S5. List of 19 genes that were present in all three endotherms but not present in any of the four teleost species. The Swiss-Prot ID, suggested protein name, and gene name are listed for each gene. (XLSX 71 kb) [file 12864_2016_3411_MOESM6_ESM.xlsx]

## Sheet: Supplementary_table_1
GO-ID	GO term	% of Elasmobranch genes with term	% of Teleost genes with term	Category	P-Value	FDR
GO:0044802	single-organism membrane organization	6.93844	6.21518	BP	0.000161	0.0201
GO:0097190	apoptotic signaling pathway	5.44273	4.69011	BP	9.32e-06	0.00175
GO:0010256	endomembrane system organization	4.65332	4.05641	BP	0.000151	0.0193
GO:2001233	regulation of apoptotic signaling pathway	3.08674	1.94986	BP	6.06e-21	2.08e-17
GO:0043062	extracellular structure organization	3.08429	2.4234	BP	1.78e-07	5.38e-05
GO:0030198	extracellular matrix organization	2.95721	2.26671	BP	2.25e-08	8.43e-06
GO:0007009	plasma membrane organization	2.42931	2.0195	BP	0.000349	0.04
GO:0051701	interaction with host	2.36088	1.57382	BP	2.39e-13	2.34e-10
GO:0035821	modification of morphology or physiology of other organism	2.07249	1.52159	BP	8.47e-08	2.86e-05
GO:0097191	extrinsic apoptotic signaling pathway	2.04316	1.3266	BP	6.41e-13	4.72e-10
GO:0051924	regulation of calcium ion transport	1.96984	1.57033	BP	9.38e-05	0.0128
GO:0051817	modification of morphology or physiology of other organism involved in symbiotic interaction	1.9674	1.4624	BP	5.31e-07	0.000144
GO:0032409	regulation of transporter activity	1.81343	1.45543	BP	0.000271	0.0319
GO:2001234	negative regulation of apoptotic signaling pathway	1.73278	1.01323	BP	1.25e-15	1.52e-12
GO:0044003	modification by symbiont of host morphology or physiology	1.71322	1.07939	BP	3.01e-12	1.77e-09
GO:0038093	Fc receptor signaling pathway	1.67656	0.79039	BP	2.01e-25	4.15e-21
GO:0030048	actin filament-based movement	1.63991	1.25	BP	2.51e-05	0.00414
GO:0022898	regulation of transmembrane transporter activity	1.6228	1.22214	BP	1.23e-05	0.00222
GO:0032412	regulation of ion transmembrane transporter activity	1.54948	1.17688	BP	3.49e-05	0.00566
GO:2001236	regulation of extrinsic apoptotic signaling pathway	1.54703	0.967967	BP	2.08e-11	1.19e-08
GO:0019048	modulation by virus of host morphology or physiology	1.49082	0.887883	BP	6.39e-13	4.72e-10
GO:2001235	positive regulation of apoptotic signaling pathway	1.46638	1.00279	BP	6.66e-08	2.29e-05
GO:0006022	aminoglycan metabolic process	1.38573	0.995822	BP	3.69e-06	0.000762
GO:0070252	actin-mediated cell contraction	1.33196	0.926184	BP	7.02e-07	0.000183
GO:0030203	glycosaminoglycan metabolic process	1.31974	0.922702	BP	1.11e-06	0.00027
GO:1904062	regulation of cation transmembrane transport	1.17799	0.828691	BP	6.79e-06	0.00132
GO:0038095	Fc-epsilon receptor signaling pathway	1.17311	0.564067	BP	1.97e-17	3.67e-14
GO:0035637	multicellular organismal signaling	1.03869	0.741643	BP	4.4e-05	0.00687
GO:0061024	membrane organization	1.02891	0.470056	BP	4.8e-17	7.62e-14
GO:2001242	regulation of intrinsic apoptotic signaling pathway	1.02647	0.651114	BP	1.06e-07	3.46e-05
GO:2001237	negative regulation of extrinsic apoptotic signaling pathway	0.972701	0.567549	BP	2.34e-09	1e-06
GO:1903510	mucopolysaccharide metabolic process	0.950705	0.630223	BP	3.04e-06	0.000649
GO:0065010	extracellular membrane-bounded organelle	0.877386	0.480501	CC	4.02e-10	1.93e-07
GO:0043230	extracellular organelle	0.877386	0.480501	CC	4.02e-10	1.93e-07
GO:0034764	positive regulation of transmembrane transport	0.852946	0.58844	BP	5.39e-05	0.00806
GO:0002431	Fc receptor mediated stimulatory signaling pathway	0.850502	0.463092	BP	6.63e-10	2.97e-07
GO:1903561	extracellular vesicle	0.835838	0.470056	CC	4.5e-09	1.89e-06
GO:0070062	extracellular exosome	0.828506	0.466574	CC	6.71e-09	2.77e-06
GO:0006023	aminoglycan biosynthetic process	0.816287	0.58844	BP	0.000456	0.0495
GO:0034767	positive regulation of ion transmembrane transport	0.806511	0.564067	BP	0.00016	0.0201
GO:0002433	immune response-regulating cell surface receptor signaling pathway involved in phagocytosis	0.801623	0.428273	BP	6.46e-10	2.96e-07
GO:0038094	Fc-gamma receptor signaling pathway	0.779627	0.369081	BP	2.03e-12	1.35e-09
GO:0038096	Fc-gamma receptor signaling pathway involved in phagocytosis	0.777183	0.369081	BP	2.72e-12	1.65e-09
GO:0006024	glycosaminoglycan biosynthetic process	0.772295	0.53273	BP	0.000133	0.0173
GO:0071554	cell wall organization or biogenesis	0.752743	0.508357	BP	6.95e-05	0.01
GO:0006915	apoptotic process	0.740523	0.334262	BP	7.73e-13	5.31e-10
GO:2001257	regulation of cation channel activity	0.735636	0.511838	BP	0.000248	0.0296
GO:0038034	signal transduction in absence of ligand	0.730748	0.435237	BP	5.28e-07	0.000144
GO:0097192	extrinsic apoptotic signaling pathway in absence of ligand	0.730748	0.435237	BP	5.28e-07	0.000144
GO:1903115	regulation of actin filament-based movement	0.703864	0.428273	BP	2.14e-06	0.000469
GO:0061337	cardiac conduction	0.696532	0.414345	BP	1.02e-06	0.000254
GO:0008625	extrinsic apoptotic signaling pathway via death domain receptors	0.684312	0.400418	BP	5.99e-07	0.000158
GO:0032414	positive regulation of ion transmembrane transporter activity	0.657428	0.431755	BP	8.96e-05	0.0124
GO:0086003	cardiac muscle cell contraction	0.650097	0.362117	BP	1.8e-07	5.38e-05
GO:0035914	skeletal muscle cell differentiation	0.645209	0.341226	BP	2.12e-08	8.09e-06
GO:0030447	filamentous growth	0.640321	0.417827	BP	8.83e-05	0.0123
GO:0002495	antigen processing and presentation of peptide antigen via MHC class II	0.613437	0.38649	BP	3.55e-05	0.00572
GO:2001243	negative regulation of intrinsic apoptotic signaling pathway	0.610993	0.341226	BP	4.44e-07	0.000125
GO:0086004	regulation of cardiac muscle cell contraction	0.606105	0.341226	BP	7.25e-07	0.000185
GO:0086065	cell communication involved in cardiac conduction	0.586553	0.323816	BP	5.84e-07	0.000156
GO:0019886	antigen processing and presentation of exogenous peptide antigen via MHC class II	0.571889	0.341226	BP	1.19e-05	0.00218
GO:0086001	cardiac muscle cell action potential	0.55967	0.316852	BP	2.09e-06	0.000466
GO:2001239	regulation of extrinsic apoptotic signaling pathway in absence of ligand	0.557226	0.344708	BP	4.73e-05	0.00717
GO:0022617	extracellular matrix disassembly	0.54745	0.355153	BP	0.000237	0.0286
GO:0034162	toll-like receptor 9 signaling pathway	0.520566	0.25766	BP	5.07e-08	1.77e-05
GO:0038124	toll-like receptor TLR6:TLR2 signaling pathway	0.51079	0.247214	BP	3.35e-08	1.21e-05
GO:0038123	toll-like receptor TLR1:TLR2 signaling pathway	0.51079	0.247214	BP	3.35e-08	1.21e-05
GO:0032481	positive regulation of type I interferon production	0.508346	0.33078	BP	0.000434	0.0476
GO:0001510	RNA methylation	0.471687	0.282033	BP	7.73e-05	0.011
GO:0045229	external encapsulating structure organization	0.469243	0.282033	BP	9.71e-05	0.013
GO:0035556	intracellular signal transduction	0.466799	0.250696	BP	3.06e-06	0.000649
GO:0034166	toll-like receptor 10 signaling pathway	0.464355	0.229805	BP	2.91e-07	8.45e-05
GO:0060170	ciliary membrane	0.439915	0.268106	CC	0.000219	0.0269
GO:0071555	cell wall organization	0.430139	0.250696	BP	7.58e-05	0.0109
GO:1902041	regulation of extrinsic apoptotic signaling pathway via death domain receptors	0.422807	0.208914	BP	9.4e-07	0.000236
GO:0044182	filamentous growth of a population of unicellular organisms	0.386148	0.170613	BP	1.27e-07	4.02e-05
GO:0086019	cell-cell signaling involved in cardiac conduction	0.361708	0.181058	BP	9.74e-06	0.00179
GO:0036064	ciliary basal body	0.329936	0.14624	CC	1.17e-06	0.00028
GO:1901099	negative regulation of signal transduction in absence of ligand	0.327492	0.18454	BP	0.000331	0.0384
GO:2001240	negative regulation of extrinsic apoptotic signaling pathway in absence of ligand	0.327492	0.18454	BP	0.000331	0.0384
GO:1901379	regulation of potassium ion transmembrane transport	0.305496	0.14624	BP	1.82e-05	0.0031
GO:0036342	post-anal tail morphogenesis	0.293277	0.149721	BP	8.7e-05	0.0123
GO:0042339	keratan sulfate metabolic process	0.290833	0.132312	BP	9.71e-06	0.00179
GO:0086070	SA node cell to atrial cardiac muscle cell communication	0.288389	0.153203	BP	0.000221	0.027
GO:0061025	membrane fusion	0.266393	0.114903	BP	7.58e-06	0.00146
GO:1902042	negative regulation of extrinsic apoptotic signaling pathway via death domain receptors	0.251729	0.114903	BP	3.72e-05	0.00595
GO:1901016	regulation of potassium ion transmembrane transporter activity	0.246841	0.114903	BP	6.81e-05	0.00989
GO:0005930	axoneme	0.222401	0.066156	CC	9.43e-08	3.14e-05
GO:0018146	keratan sulfate biosynthetic process	0.171078	0.0731198	BP	0.000381	0.0427
GO:0036180	filamentous growth of a population of unicellular organisms in response to biotic stimulus	0.163746	0.0696379	BP	0.000436	0.0476
GO:0036126	sperm flagellum	0.156414	0.0591922	CC	0.000161	0.0201
GO:0019058	viral life cycle	0.144194	0.0557103	BP	0.000369	0.0417
GO:1901381	positive regulation of potassium ion transmembrane transport	0.136862	0.0522284	BP	0.000419	0.0465

## Sheet: Supplementary_table_2
GO-ID	Term	Category	% of Teleost genes with term	% of Elasmobranch genes with term	P-Value	FDR
GO:0005623	cell	CC	91.9394	90.5589	2.54e-10	1.31e-07
GO:0044464	cell part	CC	91.9185	90.5394	2.65e-10	1.34e-07
GO:0005622	intracellular	CC	88.2382	85.7468	8.36e-22	4.31e-18
GO:0044424	intracellular part	CC	87.406	85.126	9.12e-18	2.09e-14
GO:0005488	binding	MF	81.7967	79.9106	5.23e-10	2.45e-07
GO:0043226	organelle	CC	80.0104	77.4275	2.84e-16	3.9e-13
GO:0043229	intracellular organelle	CC	79.6274	76.9094	1.28e-17	2.64e-14
GO:0043227	membrane-bounded organelle	CC	75.2716	72.19	1.04e-19	3.05e-16
GO:0043231	intracellular membrane-bounded organelle	CC	74.9234	71.6353	5.32e-22	3.66e-18
GO:0005737	cytoplasm	CC	74.4011	72.2145	1.4e-10	7.39e-08
GO:0065007	biological regulation	BP	69.4812	67.6516	3.24e-07	9.3e-05
GO:0005515	protein binding	MF	67.4478	65.3445	7.56e-09	3.06e-06
GO:0050789	regulation of biological process	BP	66.4067	64.7017	3.27e-06	0.000682
GO:0044444	cytoplasmic part	CC	62.0404	59.9189	1.65e-08	6.55e-06
GO:0050794	regulation of cellular process	BP	62.0369	60.4932	3.89e-05	0.00617
GO:0044422	organelle part	CC	59.5752	57.7242	1.09e-06	0.000268
GO:0044446	intracellular organelle part	CC	58.2834	56.27	1.29e-07	4.02e-05
GO:0005634	nucleus	CC	47.6636	44.7222	1.83e-14	1.98e-11
GO:0019222	regulation of metabolic process	BP	45.3134	43.1703	2.08e-08	8.08e-06
GO:0031323	regulation of cellular metabolic process	BP	39.9861	38.0233	1.71e-07	5.27e-05
GO:0060255	regulation of macromolecule metabolic process	BP	39.1191	37.3072	1.27e-06	0.000299
GO:0043228	non-membrane-bounded organelle	CC	39.0146	37.5541	9.68e-05	0.013
GO:0043232	intracellular non-membrane-bounded organelle	CC	39.0146	37.5541	9.68e-05	0.013
GO:0080090	regulation of primary metabolic process	BP	38.7744	36.7989	1.21e-07	3.9e-05
GO:0097159	organic cyclic compound binding	MF	35.2159	33.5655	6.49e-06	0.00129
GO:1901363	heterocyclic compound binding	MF	34.5996	33.0425	1.91e-05	0.00322
GO:0031974	membrane-enclosed lumen	CC	33.1337	30.5448	5.23e-13	4.15e-10
GO:0043233	organelle lumen	CC	32.6462	30.0609	4.44e-13	3.67e-10
GO:0070013	intracellular organelle lumen	CC	32.312	29.7334	4.3e-13	3.67e-10
GO:0016070	RNA metabolic process	BP	32.2841	30.8845	9.14e-05	0.0126
GO:0044428	nuclear part	CC	31.7967	29.2568	7.52e-13	5.31e-10
GO:0009889	regulation of biosynthetic process	BP	29.0529	27.3749	1.3e-06	0.000301
GO:0010468	regulation of gene expression	BP	28.8788	27.6584	0.000436	0.0476
GO:0031326	regulation of cellular biosynthetic process	BP	28.6455	26.9741	1.27e-06	0.000299
GO:0051171	regulation of nitrogen compound metabolic process	BP	28.5689	27.0132	6.51e-06	0.00129
GO:0012505	endomembrane system	CC	28.5306	27.2454	0.000198	0.0245
GO:0031981	nuclear lumen	CC	28.172	25.6666	2.07e-13	2.14e-10
GO:0019219	regulation of nucleobase-containing compound metabolic process	BP	27.594	26.0747	8.4e-06	0.00159
GO:0009893	positive regulation of metabolic process	BP	27.4478	26.065	4.96e-05	0.00746
GO:0010556	regulation of macromolecule biosynthetic process	BP	27.4199	25.8132	2.36e-06	0.000512
GO:2000112	regulation of cellular macromolecule biosynthetic process	BP	26.6086	25.1827	2.4e-05	0.00399
GO:0032774	RNA biosynthetic process	BP	26.3579	25.1582	0.00037	0.0417
GO:0005829	cytosol	CC	25.6442	24.2027	1.48e-05	0.00258
GO:0051252	regulation of RNA metabolic process	BP	24.9408	23.4401	5.42e-06	0.00111
GO:2001141	regulation of RNA biosynthetic process	BP	24.046	22.6263	1.31e-05	0.00235
GO:0031325	positive regulation of cellular metabolic process	BP	23.9345	22.6898	0.000133	0.0173
GO:1903506	regulation of nucleic acid-templated transcription	BP	23.757	22.4552	6.16e-05	0.00901
GO:0006355	regulation of transcription, DNA-templated	BP	23.757	22.4552	6.16e-05	0.00901
GO:0010604	positive regulation of macromolecule metabolic process	BP	23.3844	22.2377	0.000391	0.0436
GO:0009790	embryo development	BP	21.3162	19.8402	2.1e-06	0.000466
GO:0043169	cation binding	MF	20.8705	19.4296	3.08e-06	0.000649
GO:0022414	reproductive process	BP	20.5118	19.3856	0.000255	0.0302
GO:0046872	metal ion binding	MF	20.2403	18.9261	1.73e-05	0.00298
GO:0031224	intrinsic component of membrane	CC	20.0244	18.7037	1.4e-05	0.00248
GO:0003676	nucleic acid binding	MF	19.9791	18.6646	1.5e-05	0.0026
GO:0031324	negative regulation of cellular metabolic process	BP	19.6553	18.496	0.000129	0.017
GO:0016021	integral component of membrane	CC	19.3698	18.0316	8.09e-06	0.00154
GO:0005730	nucleolus	CC	18.4506	15.9885	2.13e-17	3.67e-14
GO:0044702	single organism reproductive process	BP	17.7681	16.5848	4.67e-05	0.00713
GO:0005739	mitochondrion	CC	17.2423	15.8247	7.13e-07	0.000184
GO:0009792	embryo development ending in birth or egg hatching	BP	14.8538	13.6423	6.57e-06	0.00129
GO:0044703	multi-organism reproductive process	BP	14.6274	13.6447	0.000246	0.0295
GO:0005654	nucleoplasm	CC	14.4951	13.0435	4.41e-08	1.57e-05
GO:0003677	DNA binding	MF	12.6532	11.6651	8.76e-05	0.0123
GO:0051726	regulation of cell cycle	BP	10.8287	9.99096	0.000363	0.0414
GO:1902494	catalytic complex	CC	9.28621	8.37549	3.06e-05	0.00501
GO:0060089	molecular transducer activity	MF	8.94847	7.91603	1.36e-06	0.000311
GO:0046914	transition metal ion binding	MF	8.54457	7.53965	1.52e-06	0.000344
GO:0030234	enzyme regulator activity	MF	7.97354	7.22194	0.000224	0.0272
GO:0044451	nucleoplasm part	CC	7.53134	6.69404	2.35e-05	0.00393
GO:0004871	signal transducer activity	MF	7.48607	6.72581	0.000124	0.0165
GO:0002164	larval development	BP	6.75139	5.98529	4.66e-05	0.00713
GO:1990234	transferase complex	CC	6.57033	5.86798	0.000157	0.0199
GO:0008270	zinc ion binding	MF	6.51114	5.39385	7.66e-10	3.36e-07
GO:0004872	receptor activity	MF	6.04109	5.31075	4.16e-05	0.00655
GO:0002119	nematode larval development	BP	5.98189	5.30342	0.000132	0.0173
GO:0044848	biological phase	BP	2.61838	1.63746	5e-19	1.29e-15
GO:0022403	cell cycle phase	BP	2.18315	1.1951	5.58e-24	5.75e-20
GO:0098763	mitotic cell cycle phase	BP	1.80362	0.970257	5.34e-21	2.08e-17
GO:0051325	interphase	BP	1.22911	0.6892	2.96e-13	2.78e-10
GO:0051329	mitotic interphase	BP	1.15599	0.652541	2.47e-12	1.59e-09
GO:0010324	membrane invagination	BP	1.12813	0.789403	5.54e-06	0.00112
GO:0006911	phagocytosis, engulfment	BP	1.10028	0.72586	2.41e-07	7.1e-05
GO:0000279	M phase	BP	0.964485	0.51079	2.72e-12	1.65e-09
GO:0051320	S phase	BP	0.807799	0.351932	1.38e-15	1.58e-12
GO:0000084	mitotic S phase	BP	0.79039	0.334824	4.63e-16	5.97e-13
GO:0000087	mitotic M phase	BP	0.668524	0.317716	4.12e-11	2.3e-08
GO:0008063	Toll signaling pathway	BP	0.658078	0.283501	3.52e-13	3.16e-10
GO:0034130	toll-like receptor 1 signaling pathway	BP	0.536212	0.171078	1.04e-16	1.53e-13
GO:0000236	mitotic prometaphase	BP	0.435237	0.16619	5.33e-11	2.89e-08
GO:0071436	sodium ion export	BP	0.18454	0.0733192	4.47e-05	0.00693
GO:0051323	metaphase	BP	0.142758	0.0439915	1.46e-05	0.00257
GO:0000089	mitotic metaphase	BP	0.097493	0.0293277	0.000301	0.0353
GO:0047023	androsterone dehydrogenase activity	MF	0.0383008	0	5.87e-05	0.0087
GO:0018636	phenanthrene 9,10-monooxygenase activity	MF	0.0348189	0	0.000142	0.0182
GO:0047086	ketosteroid monooxygenase activity	MF	0.0348189	0	0.000142	0.0182
GO:0047042	androsterone dehydrogenase (B-specific) activity	MF	0.031337	0	0.000345	0.0397

## Sheet: Supplementary_table_3
GO-ID	Term	% of Endotherm genes with term	% of Ectotherm genes with term	Category	FDR	P-Value
GO:0005618	cell wall	1.57359	0.997173	C	2.61e-08	3.79e-11
GO:0038093	Fc receptor signaling pathway	1.51713	1.17724	P	0.0235	0.00015
GO:1901607	alpha-amino acid biosynthetic process	1.02824	0.762462	P	0.0358	0.00026
GO:0086004	regulation of cardiac muscle cell contraction	0.605943	0.413739	P	0.0496	0.000416
GO:0052572	response to host immune response	0.310158	0.142731	P	0.00102	3.46e-06
GO:0009073	aromatic amino acid family biosynthetic process	0.0902643	0.0207356	P	0.0126	6.82e-05
GO:0009252	peptidoglycan biosynthetic process	0.0547839	0.00518309	P	0.0135	7.57e-05

## Sheet: Supplementary_table_4
Swiss-Prot ID	Swiss-Prot name	Protein name	Gene names
Q6NRY9	143GB_XENLA	14-3-3 protein gamma-B	ywhag-b
Q9UNA3	A4GCT_HUMAN	Alpha-1,4-N-acetylglucosaminyltransferase	A4GNT
Q6JQN1	ACD10_HUMAN	Acyl-CoA dehydrogenase family member 10	ACAD10
Q4FZR5	ACD_RAT	Adrenocortical dysplasia protein homolog	Acd
Q9DBS4	ACOXL_MOUSE	Acyl-coenzyme A oxidase-like protein	Acoxl
P62738	ACTA_RAT	Actin, aortic smooth muscle	Acta2 Actsa Actvs
P61162	ACTZ_CANFA	Alpha-centractin	ACTR1A CTRN1
Q8R3W7	AGR3_MOUSE	Anterior gradient protein 3 homolog	Agr3
Q9JII6	AK1A1_MOUSE	Alcohol dehydrogenase [NADP	Akr1a1 Akr1a4
Q9DBR0	AKAP8_MOUSE	A-kinase anchor protein 8	Akap8 Akap95
Q5FVK8	AL14E_RAT	ARL14 effector protein	Arl14ep Arf7ep
Q60I27	AL2CL_HUMAN	ALS2 C-terminal-like protein	ALS2CL
Q5R1X4	ALDOC_PANTR	Fructose-bisphosphate aldolase C	ALDOC ALDC
Q8JZZ6	AMERL_MOUSE	AMMECR1-like protein	Ammecr1l
Q80ZD8	AMGO1_MOUSE	Amphoterin-induced protein 1	Amigo1 Ali2 Amigo Kiaa1163
Q8IY63	AMOL1_HUMAN	Angiomotin-like protein 1	AMOTL1
Q4R5L5	ANXA7_MACFA	Annexin A7	ANXA7 QccE-14346
P21397	AOFA_HUMAN	Amine oxidase [flavin-containing] A	MAOA
Q5RE98	AOFB_PONAB	Amine oxidase [flavin-containing] B	MAOB
Q96BI3	APH1A_HUMAN	Gamma-secretase subunit APH-1A	APH1A PSF CGI-78 UNQ579/PRO1141
Q801G1	ARHA_XENLA	Low density lipoprotein receptor adapter protein 1-A	ldlrap1-a
Q6DIP1	ASF1B_XENTR	Histone chaperone asf1b	asf1b TEgg144p13.1
P05025	AT1A_TORCA	Sodium/potassium-transporting ATPase subunit alpha	ATP1A1
P05029	AT1B1_TORCA	Sodium/potassium-transporting ATPase subunit beta-1	atp1b1
Q148W0	AT8B1_MOUSE	Phospholipid-transporting ATPase IC	Atp8b1
Q5ZIW7	ATG4A_CHICK	Cysteine protease ATG4A	ATG4A APG4A RCJMB04_23b20
Q60HD2	ATLA1_MACFA	Atlastin-1	ATL1 QflA-10403
Q5FVX5	AUGN_XENTR	Augurin	Ecrg4
Q16548	B2LA1_HUMAN	Bcl-2-related protein A1	BCL2A1 BCL2L5 BFL1 GRS HBPA1
O60909	B4GT2_HUMAN	Beta-1,4-galactosyltransferase 2	B4GALT2
Q9UPM9	B9D1_HUMAN	B9 domain-containing protein 1	B9D1 MKSR1
Q6DGZ1	B9D2_DANRE	B9 domain-containing protein 2	b9d2 zgc:92713
Q9BQE9	BCL7B_HUMAN	B-cell CLL/lymphoma 7 protein family member B	BCL7B
Q9EQG5	BEAN1_MOUSE	Protein BEAN1	Bean1
Q8NDZ0	BEND2_HUMAN	BEN domain-containing protein 2	BEND2 CXorf20
Q8N7W2	BEND7_HUMAN	BEN domain-containing protein 7	BEND7 C10orf30
Q6UX41	BTNL8_HUMAN	Butyrophilin-like protein 8	BTNL8 UNQ702/PRO1347
Q4R6R4	BZW2_MACFA	Basic leucine zipper and W2 domain-containing protein 2	BZW2 QtsA-17345
Q6P2Z0	BZW1_XENTR	Basic leucine zipper and W2 domain-containing protein 1	bzw1 TEgg065k05.1
Q9BY67	CADM1_HUMAN	Cell adhesion molecule 1	CADM1 IGSF4 IGSF4A NECL2 SYNCAM TSLC1
Q3T0K1	CALU_BOVIN	Calumenin	CALU
Q4R8R3	CC112_MACFA	Coiled-coil domain-containing protein 112	CCDC112 QtsA-11732
Q86Z20	CC125_HUMAN	Coiled-coil domain-containing protein 125	CCDC125 KENAE
Q9D024	CCD47_MOUSE	Coiled-coil domain-containing protein 47	Ccdc47 Asp4
Q7Z6B0	CCD91_HUMAN	Coiled-coil domain-containing protein 91	CCDC91 GGABP HSD8
Q96S94	CCNL2_HUMAN	Cyclin-L2	CCNL2 SB138
Q5T5N4	CF118_HUMAN	Uncharacterized protein C6orf118	C6orf118
Q32PJ6	CIAO1_BOVIN	Probable cytosolic iron-sulfur protein assembly protein CIAO1	CIAO1 WDR39
Q9D882	CJ035_MOUSE	Uncharacterized protein C10orf35 homolog	C10orf35
Q95N02	CLTR1_PIG	Cysteinyl leukotriene receptor 1	CYSLTR1 CYSLT1
Q9H972	CN093_HUMAN	Uncharacterized protein C14orf93	C14orf93
O02732	CNTF_PIG	Ciliary neurotrophic factor	CNTF
P78357	CNTP1_HUMAN	Contactin-associated protein 1	CNTNAP1 CASPR NRXN4
Q2LK94	COL11_CHICK	Collectin-11	COLEC11 CL2
Q9Y678	COPG1_HUMAN	Coatomer subunit gamma-1	COPG1 COPG
Q9JKJ9	CP39A_MOUSE	24-hydroxycholesterol 7-alpha-hydroxylase	Cyp39a1
Q6NT55	CP4FN_HUMAN	Cytochrome P450 4F22	CYP4F22
Q90ZD5	CRDL1_CHICK	Chordin-like protein 1	CHRDL1 NRLN1 VOPT
Q9H336	CRLD1_HUMAN	Cysteine-rich secretory protein LCCL domain-containing 1	CRISPLD1 CRISP10 LCRISP1 UNQ342/PRO541
Q32L09	CS066_BOVIN	UPF0515 protein C19orf66 homolog	C19orf66
Q8BV13	CSN7B_MOUSE	COP9 signalosome complex subunit 7b	Cops7b Csn7b
Q2KIJ1	CT196_BOVIN	Uncharacterized protein C20orf196 homolog	C20orf196
Q6AY92	CTL3_RAT	Choline transporter-like protein 3	Slc44a3 Ctl3
Q6NU18	CUE2A_XENLA	CUE domain-containing protein 2-A	cuedc2-a
A2AJT9	CX023_HUMAN	Uncharacterized protein CXorf23	CXorf23
P01041	CYTB_RAT	Cystatin-B	Cstb Cst6
P27120	DCOR1_XENLA	Ornithine decarboxylase 1	odc1-a odc odc1
O95786	DDX58_HUMAN	Probable ATP-dependent RNA helicase DDX58	DDX58
Q58CX7	DIA1R_BOVIN	Deleted in autism-related protein 1 homolog	LOC102928670
Q96HU8	DIRA2_HUMAN	GTP-binding protein Di-Ras2	DIRAS2
P36965	DMG_SQUAC	Proteolipid protein DM gamma	gpm6b
Q6V1X1	DPP8_HUMAN	Dipeptidyl peptidase 8	DPP8 DPRP1 MSTP097 MSTP135 MSTP141
Q9P225	DYH2_HUMAN	Dynein heavy chain 2, axonemal	DNAH2 DNAHC2 DNHD3 KIAA1503
Q32PN7	DZI1L_DANRE	Zinc finger protein DZIP1L	dzip1l zgc:123017
Q86Y13	DZIP3_HUMAN	E3 ubiquitin-protein ligase DZIP3	DZIP3 KIAA0675
P46058	EDSP_CYNPY	Epidermal differentiation-specific protein	ep37-A2
Q4VBE4	EGFLA_MOUSE	Pikachurin	Egflam
Q8C460	ERI3_MOUSE	ERI1 exoribonuclease 3	Eri3 Pint1 Prnpip Prnpip1
Q90837	ERG_CHICK	Transcriptional regulator Erg	ERG
P30040	ERP29_HUMAN	Endoplasmic reticulum resident protein 29	ERP29 C12orf8 ERP28
P10157	ETS2_CHICK	Protein C-ets-2	ETS2
Q9H790	EXO5_HUMAN	Exonuclease V	EXO5 C1orf176 DEM1
Q502K1	EXOG_DANRE	Nuclease EXOG, mitochondrial	exog endogl1
Q9JK82	EXT1_CRIGR	Exostosin-1	EXT1
Q8BGZ2	F168A_MOUSE	Protein FAM168A	Fam168a Kiaa0280
Q8BR21	F180A_MOUSE	Protein FAM180A	Fam180a
P68512	FEL_CYPCA	Fish-egg lectin	FEL
P18460	FGFR3_CHICK	Fibroblast growth factor receptor 3	FGFR3 CEK2
Q9NZU1	FLRT1_HUMAN	Leucine-rich repeat transmembrane protein FLRT1	FLRT1 UNQ752/PRO1483
P51113	FMR1A_XENLA	Fragile X mental retardation protein 1 homolog A	fmr1-a
Q58NQ4	FOXP1_CHICK	Forkhead box protein P1	FOXP1
Q62662	FRK_RAT	Tyrosine-protein kinase FRK	Frk Gask
Q06547	GABP1_HUMAN	GA-binding protein subunit beta-1	GABPB1 E4TF1B GABPB GABPB2
P43695	GAT5A_XENLA	GATA-binding factor 5-A	gata5-a gata-4a gata5a
Q5D1D6	GBP1_CHLAE	Interferon-induced guanylate-binding protein 1	GBP1
Q9TU03	GDIR2_BOVIN	Rho GDP-dissociation inhibitor 2	ARHGDIB GDID4
P56159	GFRA1_HUMAN	GDNF family receptor alpha-1	GFRA1 GDNFRA RETL1 TRNR1
O13157	GFRA2_CHICK	GDNF family receptor alpha-2	GFRA2 GDNFRB
Q8BPS4	GP180_MOUSE	Integral membrane protein GPR180	Gpr180 MNCb-3029
Q5R4E9	GPBP1_PONAB	Vasculin	GPBP1
O73754	GREM1_XENLA	Gremlin-1	grem1 cktsf1b1
Q0P5N5	GRPE2_BOVIN	GrpE protein homolog 2, mitochondrial	GRPEL2
Q5R8R5	GSTP1_PONAB	Glutathione S-transferase P	GSTP1
Q9ESZ8	GTF2I_MOUSE	General transcription factor II-I	Gtf2i Bap135 Diws1t
Q92522	H1X_HUMAN	Histone H1x	H1FX
Q9JKS5	HABP4_MOUSE	Intracellular hyaluronan-binding protein 4	Habp4
Q8NG08	HELB_HUMAN	DNA helicase B	HELB
Q9JLZ6	HIC2_MOUSE	Hypermethylated in cancer 2 protein	Hic2 Kiaa1020
Q9Y241	HIG1A_HUMAN	HIG1 domain family member 1A, mitochondrial	HIGD1A HIG1 HSPC010
P14791	HMOX1_CHICK	Heme oxygenase 1	HMOX1
Q9Z130	HNRDL_MOUSE	Heterogeneous nuclear ribonucleoprotein D-like	Hnrnpdl Hnrpdl Jktbp
Q9QZ58	HSPB3_RAT	Heat shock protein beta-3	Hspb3
Q99PR8	HSPB2_MOUSE	Heat shock protein beta-2	Hspb2
P23085	HVC2_HETFR	Ig heavy chain C region	Igh
Q8NAC3	I17RC_HUMAN	Interleukin-17 receptor C	IL17RC UNQ6118/PRO20040/PRO38901
A5PKD8	IBPL1_BOVIN	Insulin-like growth factor-binding protein-like 1	IGFBPL1
O89113	IER5_MOUSE	Immediate early response gene 5 protein	Ier5
Q567Y6	IFT22_DANRE	Intraflagellar transport protein 22 homolog	ift22 rabl5 zgc:110645
Q32KW9	IIGP5_BOVIN	Interferon-inducible GTPase 5	IRGC IIGP5 IRGC1
Q60778	IKBB_MOUSE	NF-kappa-B inhibitor beta	Nfkbib Ikbb
O14732	IMPA2_HUMAN	Inositol monophosphatase 2	IMPA2 IMP.18P
Q8IU57	INLR1_HUMAN	Interferon lambda receptor 1	IFNLR1 IL28RA LICR2
Q3UV16	IPIL2_MOUSE	Inositol 1,4,5-trisphosphate receptor-interacting protein-like 2	Itpripl2
Q5PQA5	ISOC1_XENLA	Isochorismatase domain-containing protein 1	isoc1
P26011	ITB7_MOUSE	Integrin beta-7	Itgb7
P31323	KAP3_HUMAN	cAMP-dependent protein kinase type II-beta regulatory subunit	PRKAR2B
Q9Y6M4	KC1G3_HUMAN	Casein kinase I isoform gamma-3	CSNK1G3
O02670	KCNJ5_PIG	G protein-activated inward rectifier potassium channel 4	KCNJ5
Q5ZIX8	KDM3A_CHICK	Lysine-specific demethylase 3A	KDM3A JHDM2A JMJD1A RCJMB04_22o22
Q12756	KIF1A_HUMAN	Kinesin-like protein KIF1A	KIF1A ATSV C2orf20
O60282	KIF5C_HUMAN	Kinesin heavy chain isoform 5C	KIF5C KIAA0531 NKHC2
Q5R9K7	KIF5A_PONAB	Kinesin heavy chain isoform 5A	KIF5A
Q9UQV4	LAMP3_HUMAN	Lysosome-associated membrane glycoprotein 3	LAMP3 DCLAMP TSC403
Q8NC56	LEMD2_HUMAN	LEM domain-containing protein 2	LEMD2
Q96JB6	LOXL4_HUMAN	Lysyl oxidase homolog 4	LOXL4 LOXC
Q9BX40	LS14B_HUMAN	Protein LSM14 homolog B	LSM14B C20orf40 FAM61B RAP55B
Q2M2S9	LYRM7_BOVIN	Complex III assembly factor LYRM7	LYRM7 MZM1L
P53349	M3K1_MOUSE	Mitogen-activated protein kinase kinase kinase 1	Map3k1 Mekk Mekk1
Q28BS0	MCM3Z_XENTR	Zygotic DNA replication licensing factor mcm3	zmcm3 TNeu014d13.1
A0JLT2	MED19_HUMAN	Mediator of RNA polymerase II transcription subunit 19	MED19 LCMR1
Q0P5B2	METL2_BOVIN	Methyltransferase-like protein 2	METTL2
P02605	MLE3_CHICK	Myosin light chain 3, skeletal muscle isoform	Myl3
Q13201	MMRN1_HUMAN	Multimerin-1	MMRN1 ECM EMILIN4 GPIA* MMRN
Q8NEH6	MNS1_HUMAN	Meiosis-specific nuclear structural protein 1	MNS1
Q29RK9	MOB3B_BOVIN	MOB kinase activator 3B	MOB3B MOBKL2B
Q5ZIH2	MON1A_CHICK	Vacuolar fusion protein MON1 homolog A	MON1A RCJMB04_26e14
Q5TZ24	MOXD1_DANRE	DBH-like monooxygenase protein 1 homolog	moxd1 si:ch211-193l17.1 si:dkey-266k12.5 si:dkeyp-119b4.5
P46734	MP2K3_HUMAN	Dual specificity mitogen-activated protein kinase kinase 3	MAP2K3 MEK3 MKK3 PRKMK3 SKK2
Q5F452	MTMR8_CHICK	Myotubularin-related protein 8	MTMR8 RCJMB04_3d12
Q5R5G3	MX1_PONAB	Interferon-induced GTP-binding protein Mx1	MX1
D3ZDI6	MYLIP_RAT	E3 ubiquitin-protein ligase MYLIP	Mylip
Q28DB1	MZT2B_XENTR	Mitotic-spindle organizing protein 2B	mzt2b fam128 mozart2 TEgg010b01.1
Q9UHQ9	NB5R1_HUMAN	NADH-cytochrome b5 reductase 1	CYB5R1 NQO3A2 UNQ3049/PRO9865
O00746	NDKM_HUMAN	Nucleoside diphosphate kinase, mitochondrial	NME4 NM23D
O55125	NIPS1_MOUSE	Protein NipSnap homolog 1	Nipsnap1
Q6WKZ7	NOSTN_MOUSE	Nostrin	Nostrin Daip2
Q62755	NR1H2_RAT	Oxysterols receptor LXR-beta	Nr1h2 Lxrb
Q5RFR2	NR3L1_PONAB	Natural cytotoxicity triggering receptor 3 ligand 1	NCR3LG1
P79795	NRP1_CHICK	Neuropilin-1	NRP1 NRP
O96028	NSD2_HUMAN	Histone-lysine N-methyltransferase NSD2	WHSC1 KIAA1090 MMSET NSD2 TRX5
Q6P2L6	NSD3_MOUSE	Histone-lysine N-methyltransferase NSD3	Whsc1l1 Nsd3
Q29599	OAS1_PIG	2'-5'-oligoadenylate synthase 1	OAS1
Q25C36	OLFL3_CHICK	Olfactomedin-like protein 3	OLFML3 ONT1
P11834	OPCM_BOVIN	Opioid-binding protein/cell adhesion molecule	OPCML OBCAM OCAM
Q2HJF3	ORC6_BOVIN	Origin recognition complex subunit 6	ORC6 ORC6L
Q9UJX0	OSGI1_HUMAN	Oxidative stress-induced growth inhibitor 1	OSGIN1 OKL38
Q8NBR0	P5I13_HUMAN	Tumor protein p53-inducible protein 13	TP53I13 DSCP1
Q9BRP4	PAAF1_HUMAN	Proteasomal ATPase-associated factor 1	PAAF1 WDR71
O95206	PCDH8_HUMAN	Protocadherin-8	PCDH8
O70260	PIAS3_RAT	E3 SUMO-protein ligase PIAS3	Pias3
P57054	PIGP_HUMAN	Phosphatidylinositol N-acetylglucosaminyltransferase subunit P	PIGP DCRC DSCR5 DSCRC NPD010
Q80U04	PJA2_MOUSE	E3 ubiquitin-protein ligase Praja-2	Pja2 Kiaa0438 Rnf131
Q8N3E9	PLCD3_HUMAN	1-phosphatidylinositol 4,5-bisphosphate phosphodiesterase delta-3	PLCD3 KIAA1964
Q9NYT0	PLEK2_HUMAN	Pleckstrin-2	PLEK2
P60510	PP4C_HUMAN	Serine/threonine-protein phosphatase 4 catalytic subunit	PPP4C PPP4 PPX
Q3ZCB6	PPDPF_BOVIN	Pancreatic progenitor cell differentiation and proliferation factor	PPDPF EXDPF
Q32PB1	PROF3_BOVIN	Profilin-3	PFN3
Q3UNZ8	QORL2_MOUSE	Quinone oxidoreductase-like protein 2	Cryzl2
Q5FVH8	R7BP_RAT	Regulator of G-protein signaling 7-binding protein	Rgs7bp R7bp
Q9H0U4	RAB1B_HUMAN	Ras-related protein Rab-1B	RAB1B
Q86YS6	RAB43_HUMAN	Ras-related protein Rab-43	RAB43 RAB41
Q9UKM9	RALY_HUMAN	RNA-binding protein Raly	RALY HNRPCL2 P542
Q5F352	RASN_CHICK	GTPase NRas	NRAS RCJMB04_34f10
Q9HCJ3	RAVR2_HUMAN	Ribonucleoprotein PTB-binding 2	RAVER2 KIAA1579
Q6P3B9	RBFA_MOUSE	Putative ribosome-binding factor A, mitochondrial	Rbfa
P86009	RBP_DRONO	Riboflavin-binding protein	Rbp
Q5RE25	RCAN2_PONAB	Calcipressin-2	RCAN2 DSCR1L1
Q4QQW1	REEP4_RAT	Receptor expression-enhancing protein 4	Reep4
O94844	RHBT1_HUMAN	Rho-related BTB domain-containing protein 1	RHOBTB1 KIAA0740
Q92963	RIT1_HUMAN	GTP-binding protein Rit1	RIT1 RIBB RIT ROC1
Q9H871	RMD5A_HUMAN	Protein RMD5 homolog A	RMND5A
Q05823	RN5A_HUMAN	2-5A-dependent ribonuclease	RNASEL RNS4
O88569	ROA2_MOUSE	Heterogeneous nuclear ribonucleoproteins A2/B1	Hnrnpa2b1 Hnrpa2b1
O54880	RPH3L_RAT	Rab effector Noc2	Rph3al Noc2
Q92681	RSCA1_HUMAN	Regulatory solute carrier protein family 1 member 1	RSC1A1
Q14AI6	RUSD3_MOUSE	RNA pseudouridylate synthase domain-containing protein 3	Rpusd3
P28700	RXRA_MOUSE	Retinoic acid receptor RXR-alpha	Rxra Nr2b1
O97596	S20A1_FELCA	Sodium-dependent phosphate transporter 1	Slc20a1 Pit1
Q5R921	SAC1_PONAB	Phosphatidylinositide phosphatase SAC1	SACM1L
P51893	SAHHA_XENLA	Adenosylhomocysteinase A	ahcy-a ahcy ahcy1
Q2HJ55	SAM50_BOVIN	Sorting and assembly machinery component 50 homolog	SAMM50
Q9NVA2	SEP11_HUMAN	Septin-11	Sep11
P49908	SEPP1_HUMAN	Selenoprotein P	SEPP1 SELP
O88974	SETB1_MOUSE	Histone-lysine N-methyltransferase SETDB1	Setdb1 Eset Kiaa0067
O08641	SH3Y1_MOUSE	SH3 domain-containing YSC84-like protein 1	Sh3yl1
Q9WVR3	SHIP2_RAT	Phosphatidylinositol 3,4,5-trisphosphate 5-phosphatase 2	Inppl1 Ship2
P61943	SIA10_RAT	Type 2 lactosamine alpha-2,3-sialyltransferase	St3gal6 Siat10
Q4R763	SMS2_MACFA	Phosphatidylcholine:ceramide cholinephosphotransferase 2	SGMS2 QtsA-16184
P36976	SNP25_TORMA	Synaptosomal-associated protein 25	snap25
Q6P8Y7	SNX31_MOUSE	Sorting nexin-31	Snx31
Q8WXH5	SOCS4_HUMAN	Suppressor of cytokine signaling 4	SOCS4 SOCS7
P57074	SOX8_CHICK	Transcription factor SOX-8	SOX8
Q9JLI7	SPAG6_MOUSE	Sperm-associated antigen 6	Spag6 Pf16
Q58DA1	SPEF1_BOVIN	Sperm flagellar protein 1	SPEF1
P63271	SPT4A_MOUSE	Transcription elongation factor SPT4-A	Supt4h1a Spt4h Supt4a Supt4h
Q9C0H9	SRCN1_HUMAN	SRC kinase signaling inhibitor 1	SRCIN1 KIAA1684 P140
O95630	STABP_HUMAN	STAM-binding protein	STAMBP AMSH
Q6ZMT1	STAC2_HUMAN	SH3 and cysteine-rich domain-containing protein 2	STAC2
Q9H169	STMN4_HUMAN	Stathmin-4	STMN4
Q8BZ60	STON2_MOUSE	Stonin-2	Ston2 Stn2 Stnb
Q8CH09	SUGP2_MOUSE	SURP and G-patch domain-containing protein 2	Sugp2 Sfrs14 Srsf14
Q9H5I1	SUV92_HUMAN	Histone-lysine N-methyltransferase SUV39H2	SUV39H2 KMT1B
C3KJF2	SWI5_ANOFI	DNA repair protein SWI5 homolog	swi5 sae3
P24505	SY61_DIPOM	Synaptotagmin-A	P65-A
P08247	SYPH_HUMAN	Synaptophysin	SYP
A2A9T0	TBKB1_MOUSE	TANK-binding kinase 1-binding protein 1	Tbkbp1 Sintbad
Q16650	TBR1_HUMAN	T-box brain protein 1	TBR1
A6QLE1	TDRD7_BOVIN	Tudor domain-containing protein 7	TDRD7
Q3SZ89	TECRL_BOVIN	Trans-2,3-enoyl-CoA reductase-like	TECRL SRD5A2L2
Q9BXF9	TEKT3_HUMAN	Tektin-3	TEKT3
Q3TUU5	TEX30_MOUSE	Testis-expressed sequence 30 protein	Tex30
Q14188	TFDP2_HUMAN	Transcription factor Dp-2	TFDP2 DP2
Q8BJ25	THAP3_MOUSE	THAP domain-containing protein 3	Thap3
Q02763	TIE2_HUMAN	Angiopoietin-1 receptor	TEK TIE2 VMCM VMCM1
Q6DEM5	TIM8A_DANRE	Mitochondrial import inner membrane translocase subunit Tim8 A	timm8a tim8a zgc:100916
Q8VD26	TM143_MOUSE	Transmembrane protein 143	Tmem143
Q9P0T7	TMEM9_HUMAN	Transmembrane protein 9	TMEM9 DERP4 HSPC186 PSEC0012 UNQ631/PRO1248
Q641M3	TMM18_DANRE	Transmembrane protein 18	tmem18 zgc:101011
Q86YD3	TMM25_HUMAN	Transmembrane protein 25	TMEM25 UNQ2531/PRO6030
Q6ZT21	TMPPE_HUMAN	Transmembrane protein with metallophosphoesterase domain	TMPPE
Q9Y320	TMX2_HUMAN	Thioredoxin-related transmembrane protein 2	TMX2 TXNDC14 CGI-31 My009 PIG26 PSEC0045 UNQ237/PRO270
E1BD59	TRI56_BOVIN	E3 ubiquitin-protein ligase TRIM56	TRIM56
P49746	TSP3_HUMAN	Thrombospondin-3	THBS3 TSP3
Q5XIB1	TSSC4_RAT	Protein TSSC4	Tssc4
Q7TSS2	UB2Q1_MOUSE	Ubiquitin-conjugating enzyme E2 Q1	Ube2q1 Ube2q
Q8K0T7	UN13C_MOUSE	Protein unc-13 homolog C	Unc13c
Q8JGT4	UNC5B_XENLA	Netrin receptor UNC5B	unc5b
P45644	VIP_MELGA	VIP peptides [Cleaved into: Intestinal peptide PHI-27-like; Vasoactive intestinal peptide	VIP
Q6QZQ4	VMAC_RAT	Vimentin-type intermediate filament-associated coiled-coil protein	Vmac
Q6GMZ9	VSI10_XENLA	V-set and immunoglobulin domain-containing protein 10	vsig10
Q5GFL6	VWA2_HUMAN	von Willebrand factor A domain-containing protein 2	VWA2 AMACO
Q8JG33	WFDC1_CHICK	WAP four-disulfide core domain protein 1	WFDC1 PS20
O93530	WRN_XENLA	Werner syndrome ATP-dependent helicase homolog	wrn ffa1
Q9GZV5	WWTR1_HUMAN	WW domain-containing transcription regulator protein 1	WWTR1 TAZ
O43298	ZBT43_HUMAN	Zinc finger and BTB domain-containing protein 43	ZBTB43 KIAA0414 ZBTB22B ZNF297B
Q9UFB7	ZBT47_HUMAN	Zinc finger and BTB domain-containing protein 47	ZBTB47 KIAA1190 ZNF651
Q7Z340	ZN551_HUMAN	Zinc finger protein 551	ZNF551 KOX23
Q3U381	ZN692_MOUSE	Zinc finger protein 692	Znf692 Zfp692
P36508	ZNF76_HUMAN	Zinc finger protein 76	ZNF76 D6S229E ZNF523

## Sheet: Supplementary_table_5
Swiss-Prot ID	Swiss-Prot name	Protein name	Gene names
O00590	ACKR2_HUMAN	Atypical chemokine receptor 2	ACKR2 CCBP2 CCR10 CMKBR9 D6
O35126	ATN1_MOUSE	Atrophin-1	Atn1 Drpla
Q09M05	CBPC4_MOUSE	Cytosolic carboxypeptidase 4	Agbl1 Ccp4
Q95LS7	CCD96_MACFA	Coiled-coil domain-containing protein 96	CCDC96 QtsA-18831
P56198	CIDEC_MOUSE	Cell death activator CIDE-3	Cidec Fsp27
Q8JZW4	CPNE5_MOUSE	Copine-5	Cpne5
Q9H5J4	ELOV6_HUMAN	Elongation of very long chain fatty acids protein 6	ELOVL6 FACE LCE
P28693	EPHB2_CHICK	Ephrin type-B receptor 2	EPHB2 CEK5
P19493	GRIA4_RAT	Glutamate receptor 4	Gria4 Glur4
Q63054	ICA69_RAT	Islet cell autoantigen 1	Ica1
Q8TDY8	IGDC4_HUMAN	Immunoglobulin superfamily DCC subclass member 4	IGDCC4 DDM36 KIAA1628 NOPE
Q8BSS9	LIPA2_MOUSE	Liprin-alpha-2	Ppfia2
Q2M2H8	MGAL_HUMAN	Probable maltase-glucoamylase 2	MGAM2
Q07081	OLFM_LITCT	Olfactomedin	Olfm
Q9QZL0	RIPK3_MOUSE	Receptor-interacting serine/threonine-protein kinase 3	Ripk3 Rip3
A6NCQ9	RN222_HUMAN	RING finger protein 222	RNF222
Q8HYB8	SMN_FELCA	Survival of motor neuron protein	SMN1 SMN
Q8R1J1	TM6S2_MOUSE	Transmembrane 6 superfamily member 2	Tm6sf2
Q9P2D8	UNC79_HUMAN	Protein unc-79 homolog	UNC79 KIAA1409
